# Supplementary material for: ﻿Unveiling the hidden diversity: the second species of Wenchengia (Lamiaceae) discovered from a dry mountaintop meadow of Hainan Island, China
Source: PhytoKeys. 2025 Jul 8;259:239–47. doi: 10.3897/phytokeys.259.155679 (PMC12264496; doi:10.3897/phytokeys.259.155679)
Supplement: XML Treatment for Wenchengia wui [file phytokeys.259.155679-treatment1.xml]

<!DOCTYPE tp:taxon-treatment
  PUBLIC "-//TaxonX//DTD Taxonomic Treatment Publishing DTD v0 20100105//EN" "tax-treatment-NSO.dtd">
<tp:taxon-treatment xmlns:tp="http://www.plazi.org/taxpub"><tp:treatment-meta><kwd-group><label>Taxon classification</label><kwd>
              <named-content content-type="kingdom">Plantae</named-content>
            </kwd><kwd>
              <named-content content-type="order">Lamiales</named-content>
            </kwd><kwd>
              <named-content content-type="family">Lamiaceae</named-content>
            </kwd></kwd-group><mixed-citation publication-type="journal"><person-group><name><surname>Xu</surname><given-names>Si-Cheng</given-names></name><name><surname>Xiao</surname><given-names>Jin-Fei</given-names></name><name><surname>Xiang</surname><given-names>Chun-Lei</given-names></name><name><surname>Li</surname><given-names>Bo</given-names></name></person-group><article-title>﻿Unveiling the hidden diversity: the second species of <italic><tp:taxon-name><tp:taxon-name-part taxon-name-part-type="genus" reg="Wenchengia">Wenchengia</tp:taxon-name-part></tp:taxon-name></italic> (<tp:taxon-name><tp:taxon-name-part taxon-name-part-type="family">Lamiaceae</tp:taxon-name-part></tp:taxon-name>) discovered from a dry mountaintop meadow of Hainan Island, China</article-title><source>PhytoKeys</source><day>08</day><month>07</month><year>2025</year><volume>259</volume><fpage>239</fpage><lpage>247</lpage><pub-id pub-id-type="doi">10.3897/phytokeys.259.155679</pub-id></mixed-citation></tp:treatment-meta><tp:nomenclature><label>﻿</label><tp:taxon-name>
            <object-id xmlns:xlink="http://www.w3.org/1999/xlink" content-type="arpha" xlink:type="simple">5EBD5E6B-A64E-5F92-B035-39D4BD564BC4</object-id>
            <tp:taxon-name-part taxon-name-part-type="genus" reg="Wenchengia">Wenchengia</tp:taxon-name-part>
            <tp:taxon-name-part taxon-name-part-type="species" reg="wui">wui</tp:taxon-name-part>
            <object-id xmlns:xlink="http://www.w3.org/1999/xlink" content-type="ipni" xlink:type="simple">urn:lsid:ipni.org:names:77365180-1</object-id>
          </tp:taxon-name><tp:taxon-authority>Bo Li, S.C.Xu &amp; C.L.Xiang</tp:taxon-authority><tp:taxon-status xmlns:xlink="http://www.w3.org/1999/xlink" xlink:type="simple">sp. nov.</tp:taxon-status><xref ref-type="fig" rid="F1">Figs 1</xref><xref ref-type="fig" rid="F2">, 2</xref><xref ref-type="fig" rid="F3">, 3a–e</xref></tp:nomenclature><tp:treatment-sec sec-type="diagnosis" id="SECID0EEMAC"><title>Diagnosis.</title><p>This species differs from <italic><tp:taxon-name><tp:taxon-name-part taxon-name-part-type="genus" reg="Wenchengia">W.</tp:taxon-name-part><tp:taxon-name-part taxon-name-part-type="species" reg="alternifolia">alternifolia</tp:taxon-name-part></tp:taxon-name></italic> by its opposite phyllotaxy (vs. alternate), leaves blade oblong-ovate with round to slightly truncate bases (vs. oblanceolate to lanceolate with cuneate-decurrent bases), calyces shallowly funnelform with spreading lips (vs. funnelform with straight lips), upper lip of calyx intermediately 3-lobed and the lobes ovate with acuminate apices (vs. shallowly 3-toothed and the teeth acutely deltoid), lower lip of calyx trapeziform with obliquely deltoid lobes and acute apices (vs. rectangular with rounded lobes and small tines), and nutlets longitudinally 8-ribbed (vs. 5-ribbed).</p><fig id="F2" position="float" orientation="portrait"><object-id xmlns:xlink="http://www.w3.org/1999/xlink" content-type="doi" xlink:type="simple">10.3897/phytokeys.259.155679.figure2</object-id><object-id xmlns:xlink="http://www.w3.org/1999/xlink" content-type="zenodo_dep_id" xlink:type="simple">15853114</object-id><object-id xmlns:xlink="http://www.w3.org/1999/xlink" content-type="arpha" xlink:type="simple">1B244D0E-86FA-5E54-8416-0B4A736C2A6E</object-id><label>Figure 2.</label><caption><p><italic><tp:taxon-name><tp:taxon-name-part taxon-name-part-type="genus" reg="Wenchengia">Wenchengia</tp:taxon-name-part><tp:taxon-name-part taxon-name-part-type="species" reg="wui">wui</tp:taxon-name-part></tp:taxon-name></italic> sp. nov. <bold>A.</bold> Branch with leaves and inflorescence; <bold>B.</bold> Flower (lateral view); <bold>C.</bold> Calyx (top and dorsal views); <bold>D.</bold> Dissected calyx; <bold>E.</bold> Dissected corolla, showing stamens; <bold>F.</bold> Ovary and style; <bold>G.</bold> Nutlets connected by stalks (dorsal and ventral views).</p></caption><graphic xmlns:xlink="http://www.w3.org/1999/xlink" xlink:href="phytokeys-259-239_article-155679__-g002.jpg" position="float" orientation="portrait" xlink:type="simple" id="oo_1369782.jpg"><uri content-type="original_file" xlink:type="simple">https://binary.pensoft.net/fig/1369782</uri></graphic></fig></tp:treatment-sec><tp:treatment-sec sec-type="material" id="SECID0E2NAC"><title>Type.</title><p>China • Hainan Province, Sanya City, Tianya District, Baishiling Mountain, in dry mountaintop meadows, alt. 680–740 m, 30 October 2023, <italic>LB1118</italic> (<bold><italic>holotype</italic></bold>: HITBC, <bold><italic>isotypes</italic></bold>: CSH, IBSC, HIYBC, KUN, PE).</p></tp:treatment-sec><tp:treatment-sec sec-type="description" id="SECID0EJOAC"><title>Description.</title><p><bold><italic>Subshrubs</italic></bold>, 15–30 cm tall, bare at base and leafy above; young stems and the petioles, lower leaf surface, and margins of young leaves purple and hirtellous. <bold><italic>Stems</italic></bold> woody, flexible, prostrate or ascending, branched near base, bending into inflorescences. <bold><italic>Leaves</italic></bold> opposite; lamina chartaceous, oblong-ovate, 2.0–7.5 cm long, 2.0–2.7 cm wide, apex obtuse, base round or slightly truncate, margin shallowly crenate-serrate; adaxially dark green, abaxially greenish-white, primary vein convex below and slightly concave above, lateral veins 4–6 pairs; petioles 1.0–2.0 cm long. <bold><italic>Inflorescence</italic></bold> raceme-like, 7.0–17.5 cm long, solitary, terminal, flowers spirally arranged in bud, subsequently twisting and facing the same direction during anthesis; bracts purple, linear-lanceolate, 3.5–7.5 mm long, hirtellous; bracteoles caducous. <bold><italic>Calyx</italic></bold> green to purple, shallowly funnelform, 6.0–8.0 mm long, hirtellous outside, conspicuously veined; 2-lipped, lips spreading; upper lip intermediately 3-lobed, lobes equal, ovate, ca. 3.0 mm long, apex acuminate; lower lip trapeziform, 2-lobed, lobes dilated and coalescent, obliquely deltoid, ca. 6.0 mm long, apex acute. <bold><italic>Corolla</italic></bold> pink, tubular-campanulate, 2.8–3.7 cm long, gradually dilated into a broad throat; tube straight, 2.3–2.7 cm long, sparsely puberulent outside, bearded at lower middle inside; 2-lipped; upper lip 2-lobed, lobes subequal, ± round, 5.0–6.0 mm wide; lower lip 3-lobed, middle lobe largest, subelliptic, ca. 1 cm wide, finely crenate at margin. <bold><italic>Stamens</italic></bold> 4, posterior pair longer, slightly exserted from corolla tube; filaments arcuate, with capitate glandular hairs; anthers ovoid, glabrous, 2-celled, thecae divaricate. <bold><italic>Style</italic></bold> longer than stamens, unequally 2-clefted at apex, lobes subulate. <bold><italic>Ovary</italic></bold> terete, shallowly lobed, puberulent and glandular at apex, disc poorly developed. <bold><italic>Nutlets</italic></bold> 4, broadly obovoid, ca. 1.5 mm long, ca. 1.5 mm wide, connected to the receptacle by slender stalks; apically tuberculate and pubescent, longitudinally 8-ribbed, areole ca. 0.30 times as long as the nutlet.</p></tp:treatment-sec><tp:treatment-sec sec-type="phenology" id="SECID0EPPAC"><title>Phenology.</title><p>Flowering from July to October and fruiting from August to December.</p></tp:treatment-sec><tp:treatment-sec sec-type="etymology" id="SECID0EUPAC"><title>Etymology.</title><p>The specific epithet “<italic>Wui</italic>” is dedicated to Chengyi Wu for his tremendous contributions to the taxonomy of <tp:taxon-name><tp:taxon-name-part taxon-name-part-type="family">Lamiaceae</tp:taxon-name-part></tp:taxon-name> in China, who also described and named the genus <italic><tp:taxon-name><tp:taxon-name-part taxon-name-part-type="genus" reg="Wenchengia">Wenchengia</tp:taxon-name-part></tp:taxon-name></italic> in honor of his teacher Wencheng Wu.</p></tp:treatment-sec><tp:treatment-sec sec-type="Vernacular name" id="SECID0EJAAE"><title>Vernacular name.</title><p>Simplified Chinese: 吴氏韫珍花; Chinese pinyin: wú shì yùn zhēn huā.</p></tp:treatment-sec><tp:treatment-sec sec-type="distribution" id="SECID0EOAAE"><title>Distribution and habitat.</title><p>Currently, <italic><tp:taxon-name><tp:taxon-name-part taxon-name-part-type="genus" reg="Wenchengia">W.</tp:taxon-name-part><tp:taxon-name-part taxon-name-part-type="species" reg="wui">wui</tp:taxon-name-part></tp:taxon-name></italic> is only known from its type locality in Tianya District, Sanya City, in southern Hainan Province, China. It inhabits a dry mountaintop meadow, at an altitude of 680–740 m (Figs <xref ref-type="fig" rid="F1">1A</xref>, <xref ref-type="fig" rid="F3">3a</xref>). The place is surrounded by lowland rainforest and has a distinctive microclimate. It contains large, exposed rocks with sparse soil, where precipitation is abundant but poorly retained. The vegetation is predominantly ferns and interspersed with low herbs and shrubs.</p><fig id="F3" position="float" orientation="portrait"><object-id xmlns:xlink="http://www.w3.org/1999/xlink" content-type="doi" xlink:type="simple">10.3897/phytokeys.259.155679.figure3</object-id><object-id xmlns:xlink="http://www.w3.org/1999/xlink" content-type="zenodo_dep_id" xlink:type="simple">15853116</object-id><object-id xmlns:xlink="http://www.w3.org/1999/xlink" content-type="arpha" xlink:type="simple">F6D65A8A-662F-533A-8C48-42F1B28968D4</object-id><label>Figure 3.</label><caption><p>Comparison of habitats and morphology between <italic><tp:taxon-name><tp:taxon-name-part taxon-name-part-type="genus" reg="Wenchengia">Wenchengia</tp:taxon-name-part><tp:taxon-name-part taxon-name-part-type="species" reg="alternifolia">alternifolia</tp:taxon-name-part></tp:taxon-name></italic><bold>(A–E)</bold> and <italic><tp:taxon-name><tp:taxon-name-part taxon-name-part-type="genus" reg="Wenchengia">W.</tp:taxon-name-part><tp:taxon-name-part taxon-name-part-type="species" reg="wui">wui</tp:taxon-name-part></tp:taxon-name></italic> sp. nov <bold>(a–e). A, a.</bold> Habitat; <bold>B, b.</bold> Phyllotaxy; <bold>C, c.</bold> Leaves (adaxial and abaxial views); <bold>D, d.</bold> Dissected calyx; <bold>E, e.</bold> General morphology of calyces.</p></caption><graphic xmlns:xlink="http://www.w3.org/1999/xlink" xlink:href="phytokeys-259-239_article-155679__-g003.jpg" position="float" orientation="portrait" xlink:type="simple" id="oo_1369783.jpg"><uri content-type="original_file" xlink:type="simple">https://binary.pensoft.net/fig/1369783</uri></graphic></fig></tp:treatment-sec><tp:treatment-sec sec-type="Provisional conservation status" id="SECID0EWCAE"><title>Provisional conservation status.</title><p><italic><tp:taxon-name><tp:taxon-name-part taxon-name-part-type="genus" reg="Wenchengia">Wenchengia</tp:taxon-name-part><tp:taxon-name-part taxon-name-part-type="species" reg="wui">wui</tp:taxon-name-part></tp:taxon-name></italic> is currently known only from the mountaintop meadows of its type locality, where it occupies a small and ecologically specialized habitat totaling less than 1 km<sup>2</sup>. Our field observations in October 2023 recorded fewer than 300 individuals in the extant population. Crucially, the type locality is an outdoor tourism hotspot of Sanya City, with large crowds of tourists gathering there for hiking, camping, or picnicking, causing severe disturbance and damage to the local habitat (personal observation by the authors). The site has not yet been included within any protected area, and stringent protective measures are urgently needed. Consequently, we categorize <italic><tp:taxon-name><tp:taxon-name-part taxon-name-part-type="genus" reg="Wenchengia">W.</tp:taxon-name-part><tp:taxon-name-part taxon-name-part-type="species" reg="wui">wui</tp:taxon-name-part></tp:taxon-name></italic> as Critically Endangered (<abbrev xmlns:xlink="http://www.w3.org/1999/xlink" xlink:title="Critically Endangered" id="ABBRID0EUDAE" xlink:type="simple">CR</abbrev>) under criteria B [B2 a,b(ii,iii)] of the IUCN Red List Categories (<xref ref-type="bibr" rid="B3">IUCN 2012</xref>), for its highly restricted area of occurrence and the likely decline in both its extent and habitat quality. Precise geographic location is therefore not disclosed in the type information to prevent vandalism.</p></tp:treatment-sec><tp:treatment-sec sec-type="Taxonomic notes" id="SECID0E3DAE"><title>Taxonomic notes.</title><p>The two species of <italic><tp:taxon-name><tp:taxon-name-part taxon-name-part-type="genus" reg="Wenchengia">Wenchengia</tp:taxon-name-part></tp:taxon-name></italic> can be distinguished from each other by their phyllotaxy, leaves, calyces, and nutlets. Firstly, <italic><tp:taxon-name><tp:taxon-name-part taxon-name-part-type="genus" reg="Wenchengia">W.</tp:taxon-name-part><tp:taxon-name-part taxon-name-part-type="species" reg="wui">wui</tp:taxon-name-part></tp:taxon-name></italic> has opposite phyllotaxy (Figs <xref ref-type="fig" rid="F1">1E</xref>, <xref ref-type="fig" rid="F3">3b</xref>) whereas <italic><tp:taxon-name><tp:taxon-name-part taxon-name-part-type="genus" reg="Wenchengia">W.</tp:taxon-name-part><tp:taxon-name-part taxon-name-part-type="species" reg="alternifolia">alternifolia</tp:taxon-name-part></tp:taxon-name></italic> has alternate phyllotaxy (Fig. <xref ref-type="fig" rid="F3">3B</xref>); the leaves of <italic><tp:taxon-name><tp:taxon-name-part taxon-name-part-type="genus" reg="Wenchengia">W.</tp:taxon-name-part><tp:taxon-name-part taxon-name-part-type="species" reg="wui">wui</tp:taxon-name-part></tp:taxon-name></italic> are oblong-ovate with round to slightly truncate bases (Figs <xref ref-type="fig" rid="F1">1D</xref>, <xref ref-type="fig" rid="F3">3c</xref>), in contrast to the oblanceolate to lanceolate leaves with cuneate-decurrent bases in <italic><tp:taxon-name><tp:taxon-name-part taxon-name-part-type="genus" reg="Wenchengia">W.</tp:taxon-name-part><tp:taxon-name-part taxon-name-part-type="species" reg="alternifolia">alternifolia</tp:taxon-name-part></tp:taxon-name></italic> (Fig. <xref ref-type="fig" rid="F3">3C</xref>). Secondly, in <italic><tp:taxon-name><tp:taxon-name-part taxon-name-part-type="genus" reg="Wenchengia">W.</tp:taxon-name-part><tp:taxon-name-part taxon-name-part-type="species" reg="wui">wui</tp:taxon-name-part></tp:taxon-name></italic>, the calyces are shallowly funnelform with spreading lips (Figs <xref ref-type="fig" rid="F1">1K</xref>, <xref ref-type="fig" rid="F3">3e</xref>), the upper lip intermediately 3-lobed with lobes ovate and apically acuminate, while the lower lip trapeziform with lobes obliquely deltoid and apically acute (Figs <xref ref-type="fig" rid="F1">1M</xref>, <xref ref-type="fig" rid="F3">3d</xref>). In contrast, <italic><tp:taxon-name><tp:taxon-name-part taxon-name-part-type="genus" reg="Wenchengia">W.</tp:taxon-name-part><tp:taxon-name-part taxon-name-part-type="species" reg="alternifolia">alternifolia</tp:taxon-name-part></tp:taxon-name></italic> has funnelform calyces with straight lips (Fig. <xref ref-type="fig" rid="F3">3E</xref>), the upper lip shallowly 3-toothed with teeth acutely deltoid, the lower lip rectangular with rounded lobes and very small tines (Fig. <xref ref-type="fig" rid="F3">3D</xref>). Thirdly, nutlets of <italic><tp:taxon-name><tp:taxon-name-part taxon-name-part-type="genus" reg="Wenchengia">W.</tp:taxon-name-part><tp:taxon-name-part taxon-name-part-type="species" reg="wui">wui</tp:taxon-name-part></tp:taxon-name></italic> are longitudinally 8-ribbed (Fig. <xref ref-type="fig" rid="F1">1O, P</xref>) but those of <italic><tp:taxon-name><tp:taxon-name-part taxon-name-part-type="genus" reg="Wenchengia">W.</tp:taxon-name-part><tp:taxon-name-part taxon-name-part-type="species" reg="alternifolia">alternifolia</tp:taxon-name-part></tp:taxon-name></italic> are 5-ribbed. In addition, nutlets of <italic><tp:taxon-name><tp:taxon-name-part taxon-name-part-type="genus" reg="Wenchengia">W.</tp:taxon-name-part><tp:taxon-name-part taxon-name-part-type="species" reg="wui">wui</tp:taxon-name-part></tp:taxon-name></italic> have fragile stalks and easily detach after maturation (author’s personal observation), unlike those of <italic><tp:taxon-name><tp:taxon-name-part taxon-name-part-type="genus" reg="Wenchengia">W.</tp:taxon-name-part><tp:taxon-name-part taxon-name-part-type="species" reg="alternifolia">alternifolia</tp:taxon-name-part></tp:taxon-name></italic>, which hang outside the calyx through a crack of the calyx tube (<xref ref-type="bibr" rid="B6">Li et al. 2014</xref>). Furthermore, the two species differ remarkably in their habitat. <italic><tp:taxon-name><tp:taxon-name-part taxon-name-part-type="genus" reg="Wenchengia">W.</tp:taxon-name-part><tp:taxon-name-part taxon-name-part-type="species" reg="wui">wui</tp:taxon-name-part></tp:taxon-name></italic> grows in dry, open mountaintop meadows (Fig. <xref ref-type="fig" rid="F1">1A</xref>, <xref ref-type="fig" rid="F3">3a</xref>), while <italic><tp:taxon-name><tp:taxon-name-part taxon-name-part-type="genus" reg="Wenchengia">W.</tp:taxon-name-part><tp:taxon-name-part taxon-name-part-type="species" reg="alternifolia">alternifolia</tp:taxon-name-part></tp:taxon-name></italic> inhabits shaded, moist environment within dense rainforests (Fig. <xref ref-type="fig" rid="F3">3A</xref>).</p></tp:treatment-sec><tp:treatment-sec sec-type="material" id="SECID0ERKAE"><title>Additional specimens examined.</title><p><italic><tp:taxon-name><tp:taxon-name-part taxon-name-part-type="genus" reg="Wenchengia">Wenchengia</tp:taxon-name-part><tp:taxon-name-part taxon-name-part-type="species" reg="alternifolia">alternifolia</tp:taxon-name-part></tp:taxon-name></italic>: China • Hainan Province, Baoting County, Xinglong Town, Shuangximu Valley, 20 September 1935, F.C. How 73689 (HUHA00002271!, IBK00342109!, SN004110!); Hainan Province, Wanning County, Nanlin Farm, <named-content xmlns:xlink="http://www.w3.org/1999/xlink" content-type="dwc:verbatimCoordinates" xlink:type="simple"><named-content content-type="geo-json" specific-use="{&#34;type&#34;:&#34;Point&#34;,&#34;coordinates&#34;:[110.080833,18.724292]}" id="NCID0EFLAE" xlink:type="simple">18°43'27.45"N, 110°04'51.00"E</named-content></named-content>, alt. 137 m, 22 May 2018, ZXX 18078 (KUN1437648!). Vietnam • Da Nang Province, Ba Na Hills, Mt Bani, about 25 km from Tourane, 4–13 June 1927, 3376 (P03006424!); in the same location, July 1927, 3882 (P04442939!); Thua Thien Province, Hai-Mit, 1516 (P03006423!, P03006423!).</p></tp:treatment-sec><tp:treatment-sec><!--Section generated to contain objects referenced in tp:taxon-treatment.--><fig id="F1" position="float" orientation="portrait"><object-id xmlns:xlink="http://www.w3.org/1999/xlink" content-type="doi" xlink:type="simple">10.3897/phytokeys.259.155679.figure1</object-id><object-id xmlns:xlink="http://www.w3.org/1999/xlink" content-type="zenodo_dep_id" xlink:type="simple">15853112</object-id><object-id xmlns:xlink="http://www.w3.org/1999/xlink" content-type="arpha" xlink:type="simple">7C573F1E-9F25-5A9C-88FD-8BEE79CD0B7F</object-id><label>Figure 1.</label><caption><p><italic><tp:taxon-name><tp:taxon-name-part taxon-name-part-type="genus" reg="Wenchengia">Wenchengia</tp:taxon-name-part><tp:taxon-name-part taxon-name-part-type="species" reg="wui">wui</tp:taxon-name-part></tp:taxon-name></italic> sp. nov. <bold>A.</bold> Habitat; <bold>B.</bold> Habit; <bold>C.</bold> Rootstock; <bold>D.</bold> Leaves; <bold>E.</bold> Leafy stem, showing its opposite phyllotaxy; <bold>F.</bold> Inflorescences; <bold>G, H.</bold> Flowers; <bold>I.</bold> Lateral and dorsal views of corolla; <bold>J.</bold> Top view of corolla; <bold>K.</bold> Top view of calyces; <bold>L.</bold> Dissected corolla; <bold>M.</bold> Dissected calyx; <bold>N.</bold> Lateral view of ovary and pedicel; <bold>O, P.</bold> Nutlets connected by stalks.</p></caption><graphic xmlns:xlink="http://www.w3.org/1999/xlink" xlink:href="phytokeys-259-239_article-155679__-g001.jpg" position="float" orientation="portrait" xlink:type="simple" id="oo_1369781.jpg"><uri content-type="original_file" xlink:type="simple">https://binary.pensoft.net/fig/1369781</uri></graphic></fig></tp:treatment-sec><ref-list><ref id="B3"><mixed-citation xmlns:xlink="http://www.w3.org/1999/xlink" xlink:type="simple">IUCN (<year>2012</year>) IUCN Red List Categories and Criteria, Version 3.1 (2<sup>nd</sup> edn.). <ext-link xlink:href="https://www.iucnredlist.org/resources/categories-and-criteria" ext-link-type="uri" xlink:type="simple">https://www.iucnredlist.org/resources/categories-and-criteria</ext-link> [accessed 13.04.2025]</mixed-citation></ref><ref id="B6"><mixed-citation xmlns:xlink="http://www.w3.org/1999/xlink" xlink:type="simple"><person-group><name name-style="western"><surname>Li</surname><given-names>B</given-names></name><name name-style="western"><surname>Zhang</surname><given-names>ZY</given-names></name><name name-style="western"><surname>Zhang</surname><given-names>DX</given-names></name></person-group> (<year>2014</year>) <article-title>Conservation status of the unique population of <italic><tp:taxon-name><tp:taxon-name-part taxon-name-part-type="genus">Wenchengia</tp:taxon-name-part><tp:taxon-name-part taxon-name-part-type="species">alternifolia</tp:taxon-name-part></tp:taxon-name></italic>, an enigmatic plant endemic to Hainan Island, China.</article-title><source>Oryx</source><volume>48</volume>(<issue>3</issue>): <fpage>354</fpage>–<lpage>357</lpage>. <ext-link xlink:href="10.1017/S0030605313001373" ext-link-type="doi" xlink:type="simple">https://doi.org/10.1017/S0030605313001373</ext-link></mixed-citation></ref></ref-list></tp:taxon-treatment>
